# Supplementary material for: Identification and characterization of a noncanonical menaquinone-linked formate dehydrogenase
Source: J Biol Chem. 2021 Nov 6;298(2):101384. doi: 10.1016/j.jbc.2021.101384 (PMC8808070; doi:10.1016/j.jbc.2021.101384)
Supplement: Tables S2–S4 and S9 [file mmc2.xlsx]

## Sheet: S2
Table S2:	Mass spectrometry analysis of His-YjgCD/ForCE1 purification
NCBI accession number	Protein Name	Coverage (%)	Peptide Spectral Match	Unique peptides	MW [kDa]
2633571	conserved hypothetical protein / YjgD/ForE1	73	89	17	21.3
2633570	putative formate dehydrogenase/YjgC/ForC1	31	48	26	109.7
124494288	tryptophan operon RNA-binding attenuation protein	75	41	6	8.3
16079676	hypothetical protein BSU26230	61	40	14	34.8
255767498	transcriptional regulatory protein resD	42	16	9	27.5
16079617	hypothetical protein BSU25630	59	17	9	21.3
143378	pyruvate decarboxylase (E-1) beta subunit	35	12	9	35.5
2634761	fused GTP cyclohydrolase II and 3,4-dihydroxy-2-butanone 4-phosphate synthase	29	10	8	44.1
81815554	SPBc2 prophage-derived glycosyltransferase SunS	25	10	8	49.7

## Sheet: S3
Table S3:	Mass spectrometry analysis of His-YrhED/ForCE2 purification
NCBI accession number	Protein Name	Coverage (%)	Peptide Spectral Match	Unique peptides	MW (kDa)
1934609	formate dehydrogenase chain A/YrhE/ForC2	77	601	78	109
1708969	malate dehydrogenase	81	152	37	33.6
16079777	hypothetical protein BSU27230/YrhD/ForE2	89	98	19	17.5
16078294	NADH dehydrogenase-like protein yjlD	69	33	23	41.9
118672	Dihydrolipoyl dehydrogenase	57	28	19	49.7
2636062	Flagellin protein	69	20	14	32.6
2635469	putative enzyme with sugar binding fold	66	23	12	16.8
124494288	tryptophan operon RNA-binding attenuation protein	75	18	9	8.3
143378	pyruvate decarboxylase (E-1) beta subunit	73	19	15	35.5
16078524	Dihydrolipoyllysine-residue acetyltransferase component of pyruvate dehydrogenase complex	31	19	14	47.5
414000	ipa-76d	42	18	14	56.3
16078226	inorganic polyphosphate/ATP-NAD kinase 1	45	19	13	30
81341008	Putative aminopeptidase YhfE	36	17	12	38.7
16078208	oligopeptide ABC transporter binding lipoprotein	45	18	17	61.5
50812222	acyl-CoA thioester hydrolase ykhA	58	15	7	19.3
2226138	glycerol-3-phosphate dehydrogenase	31	16	15	62.5
16078522	Pyruvate dehydrogenase E1 component subunit alpha	41	12	11	41.5
251757310	Probable phosphate butyryltransferase	35	10	9	31.7

## Sheet: S4
Table S4:	Mass spectrometry analysis of YjgC-His/ForC1 purification
NCBI accession number	Protein Name	Coverage (%)	Peptide Spectral Match	Unique peptides	MW (kDa)
2633570	putative formate dehydrogenase YjgC/ForC1	67	470	78	109.7
124494288	tryptophan operon RNA-binding attenuation protein	75	23	8	8.3
251757310	Probable phosphate butyryltransferase	44	10	10	31.7

## Sheet: S9
Table S9: FDH identifiers used for the phylogenetic tree in Figure S2
>WP_009387406 formate dehydrogenase subunit alpha [Vibrio sp. N418]
>A0A7C4XQB8_9EURY SubName: Full=Formate dehydrogenase subunit alpha {ECO:0000313|EMBL:HGW08473.1};
>A0A7C5BI15_9EURY RecName: Full=Formate dehydrogenase {ECO:0000256|ARBA:ARBA00013128}; EC=1.17.1.9 {ECO:0000256|ARBA:ARBA00013128};
>BCU82215 putative oxidoreductase YjgC [Polycladomyces abyssicola]
>CAC11567 formate dehydrogenase related protein [Thermoplasma acidophilum]
>EQB71603 MAG: hypothetical protein AMDU1_APLC00021G0029 [Thermoplasmatales archaeon A-plasma]
>EZQ10555 oxidoreductase [Candidatus Acidianus copahuensis]
>GGM71000 putative oxidoreductase YjgC [Thermogymnomonas acidicola]
>KAA8922438 MAG: formate dehydrogenase subunit alpha [Thermoplasma sp.]
>NP_389098 putative molybdoenzyme; putative formate dehydrogenase [Bacillus subtilis subsp. subtilis str. 168]
>NP_390600 putative formate dehydrogenase [Bacillus subtilis subsp. subtilis str. 168]
>NP_799995 formate dehydrogenase subunit alpha [Vibrio parahaemolyticus RIMD 2210633]
>NP_845899 formate dehydrogenase [Bacillus anthracis str. Ames]
>OWP56031 MAG: formate dehydrogenase subunit alpha [Thermoplasmatales archaeon B_DKE]
>PSO04133 MAG: formate dehydrogenase subunit alpha [Candidatus Marsarchaeota G2 archaeon ECH_B_SAG-G16]
>PSO09511 MAG: formate dehydrogenase subunit alpha [Candidatus Marsarchaeota G2 archaeon BE_D]
>PVU77232 formate dehydrogenase subunit alpha [Acidianus hospitalis]
>WP_000840648 MULTISPECIES: formate dehydrogenase subunit alpha [Bacillus]
>WP_001155264 MULTISPECIES: formate dehydrogenase subunit alpha [Staphylococcus]
>WP_002371207 MULTISPECIES: formate dehydrogenase subunit alpha [Enterococcus]
>WP_002576877 MULTISPECIES: formate dehydrogenase subunit alpha [Eubacteriales]
>WP_003183723 MULTISPECIES: formate dehydrogenase subunit alpha [Bacillus]
>WP_003386918 formate dehydrogenase subunit alpha [Brevibacillus borstelensis]
>WP_004041300 formate dehydrogenase subunit alpha [Haloferax volcanii]
>WP_004262109 formate dehydrogenase subunit alpha [Thauera sp. 63]
>WP_004291499 formate dehydrogenase subunit alpha [Thauera sp. 63]
>WP_004838149 formate dehydrogenase subunit alpha [Anaerococcus vaginalis]
>WP_005669075 formate dehydrogenase subunit alpha [Massilia timonae]
>WP_006056142 formate dehydrogenase subunit alpha [Halogeometricum borinquense]
>WP_006221250 formate dehydrogenase subunit alpha [Achromobacter piechaudii]
>WP_006297112 formate dehydrogenase subunit alpha [Hylemonella gracilis]
>WP_006380534 MULTISPECIES: formate dehydrogenase subunit alpha [Streptomyces]
>WP_007221212 formate dehydrogenase subunit alpha [Candidatus Jettenia caeni]
>WP_007255586 formate dehydrogenase subunit alpha [Oceanicola granulosus]
>WP_007261624 formate dehydrogenase subunit alpha [Natronolimnohabitans innermongolicus]
>WP_007465036 formate dehydrogenase subunit alpha [Photobacterium marinum]
>WP_007672427 formate dehydrogenase subunit alpha [alpha proteobacterium BAL199]
>WP_007812261 formate dehydrogenase subunit alpha [Roseobacter sp. AzwK-3b]
>WP_008247004 formate dehydrogenase subunit alpha [Limnobacter sp. MED105]
>WP_008291763 formate dehydrogenase subunit alpha [Methylophaga thiooxydans]
>WP_008412694 formate dehydrogenase subunit alpha [Desulfotomaculum hydrothermale]
>WP_008419069 formate dehydrogenase subunit alpha [Halalkalicoccus jeotgali]
>WP_008637467 formate dehydrogenase subunit alpha [Halobacillus sp. BAB-2008]
>WP_008940217 formate dehydrogenase subunit alpha [Marinobacter santoriniensis]
>WP_008945752 formate dehydrogenase subunit alpha [Oceanibaculum indicum]
>WP_008974085 formate dehydrogenase subunit alpha [Bradyrhizobium sp. STM 3843]
>WP_009069801 formate dehydrogenase subunit alpha [Metallosphaera yellowstonensis]
>WP_009104959 formate dehydrogenase subunit alpha [Treponema sp. JC4]
>WP_009430011 MULTISPECIES: formate dehydrogenase subunit alpha [Peptoniphilaceae]
>WP_009520902 formate dehydrogenase subunit alpha [Burkholderiaceae bacterium PBA]
>WP_009523567 formate dehydrogenase subunit alpha [Burkholderiaceae bacterium PBA]
>WP_009615958 formate dehydrogenase subunit alpha [Desulfosporosinus sp. OT]
>WP_009725555 formate dehydrogenase subunit alpha [Methylophaga lonarensis]
>WP_009735505 formate dehydrogenase subunit alpha [Bradyrhizobiaceae bacterium SG-6C]
>WP_009888100 formate dehydrogenase subunit alpha [Ferroplasma acidarmanus]
>WP_009947102 formate dehydrogenase subunit alpha [Saccharopolyspora erythraea]
>WP_009989018 formate dehydrogenase subunit alpha [Saccharolobus solfataricus]
>WP_010798534 MULTISPECIES: formate dehydrogenase subunit alpha [Pseudomonas]
>WP_010916499 formate dehydrogenase subunit alpha [Thermoplasma volcanium]
>WP_010990023 formate dehydrogenase subunit alpha [Listeria monocytogenes]
>WP_011037794 formate dehydrogenase subunit alpha [Xanthomonas campestris]
>WP_011071257 formate dehydrogenase subunit alpha [Shewanella oneidensis]
>WP_011151623 formate dehydrogenase subunit alpha [Vibrio vulnificus]
>WP_011177840 formate dehydrogenase subunit alpha [Picrophilus torridus]
>WP_011222715 formate dehydrogenase subunit alpha [Haloarcula marismortui]
>WP_011229963 MULTISPECIES: formate dehydrogenase subunit alpha [Geobacillus thermoleovorans group]
>WP_011237383 formate dehydrogenase subunit alpha [Aromatoleum aromaticum]
>WP_011245755 formate dehydrogenase subunit alpha [Alkalihalobacillus clausii]
>WP_011263145 formate dehydrogenase subunit alpha [Aliivibrio fischeri]
>WP_011275072 MULTISPECIES: formate dehydrogenase subunit alpha [Staphylococcus]
>WP_011281863 formate dehydrogenase subunit alpha [Candidatus Pelagibacter ubique]
>WP_011302546 MULTISPECIES: formate dehydrogenase subunit alpha [Staphylococcus]
>WP_011525826 formate dehydrogenase subunit alpha [Deinococcus geothermalis]
>WP_011536810 formate dehydrogenase subunit alpha [Ruegeria sp. TM1040]
>WP_011581752 MULTISPECIES: formate dehydrogenase subunit alpha [Chelativorans]
>WP_011614623 formate dehydrogenase subunit alpha [Cupriavidus necator]
>WP_011630246 formate dehydrogenase subunit alpha [Alkalilimnicola ehrlichii]
>WP_011636270 formate dehydrogenase subunit alpha [Shewanella frigidimarina]
>WP_011693485 formate dehydrogenase subunit alpha [Arthrobacter sp. FB24]
>WP_011700305 formate dehydrogenase subunit alpha [Syntrophobacter fumaroxidans]
>WP_011737327 formate dehydrogenase subunit alpha [Pelobacter propionicus]
>WP_011766763 formate dehydrogenase subunit alpha [Azoarcus olearius]
>WP_011827938 formate dehydrogenase subunit alpha [Methylibium petroleiphilum]
>WP_011864615 formate dehydrogenase subunit alpha [Shewanella loihica]
>WP_011869927 formate dehydrogenase subunit alpha [Herminiimonas arsenicoxydans]
>WP_012021263 MULTISPECIES: formate dehydrogenase subunit alpha [Metallosphaera]
>WP_012154017 formate dehydrogenase subunit alpha [Shewanella pealeana]
>WP_012177954 formate dehydrogenase subunit alpha [Dinoroseobacter shibae]
>WP_012213900 formate dehydrogenase subunit alpha [Burkholderia multivorans]
>WP_012282819 formate dehydrogenase subunit alpha [Heliomicrobium modesticaldum]
>WP_012283796 formate dehydrogenase subunit alpha [Heliomicrobium modesticaldum]
>WP_012323577 formate dehydrogenase subunit alpha [Shewanella woodyi]
>WP_012329881 MULTISPECIES: formate dehydrogenase subunit alpha [Methylobacterium]
>WP_012563839 formate dehydrogenase subunit alpha [Afipia carboxidovorans]
>WP_012656629 formate dehydrogenase subunit alpha [Macrococcus caseolyticus]
>WP_012680721 formate dehydrogenase subunit alpha [Acidobacterium capsulatum]
>WP_012695292 formate dehydrogenase subunit alpha [Deinococcus deserti]
>WP_012749187 formate dehydrogenase subunit alpha [Geobacillus sp. WCH70]
>WP_012802444 formate dehydrogenase subunit alpha [Cryptobacterium curtum]
>WP_012805379 formate dehydrogenase subunit alpha [Desulfomicrobium baculatum]
>WP_012810240 formate dehydrogenase subunit alpha [Alicyclobacillus acidocaldarius]
>WP_012811216 formate dehydrogenase subunit alpha [Alicyclobacillus acidocaldarius]
>WP_012863520 formate dehydrogenase subunit alpha [Sebaldella termitidis]
>WP_012942241 formate dehydrogenase subunit alpha [Haloterrigena turkmenica]
>WP_012945227 formate dehydrogenase subunit alpha [Haloterrigena turkmenica]
>WP_012945763 formate dehydrogenase subunit alpha [Haloterrigena turkmenica]
>WP_012997229 formate dehydrogenase subunit alpha [Aciduliprofundum boonei]
>WP_013007974 formate dehydrogenase subunit alpha [Deferribacter desulfuricans]
>WP_013033379 formate dehydrogenase subunit alpha [Nitrosococcus halophilus]
>WP_013044955 formate dehydrogenase subunit alpha [Candidatus Puniceispirillum marinum]
>WP_013053750 formate dehydrogenase subunit alpha [Sphingobium indicum]
>WP_013059690 MULTISPECIES: formate dehydrogenase subunit alpha [Bacillaceae]
>WP_013068732 formate dehydrogenase subunit alpha [Rhodobacter capsulatus]
>WP_013217712 formate dehydrogenase subunit alpha [Dehalogenimonas lykanthroporepellens]
>WP_013233495 formate dehydrogenase subunit alpha [Herbaspirillum seropedicae]
>WP_013248482 formate dehydrogenase subunit alpha [Nitrospira defluvii]
>WP_013267314 formate dehydrogenase subunit alpha [Acidilobus saccharovorans]
>WP_013345303 formate dehydrogenase subunit alpha [Ferrimonas balearica]
>WP_013372253 formate dehydrogenase subunit alpha [Paenibacillus polymyxa]
>WP_013379307 MULTISPECIES: formate dehydrogenase subunit alpha [Eubacteriales]
>WP_013556481 formate dehydrogenase subunit alpha [Deinococcus maricopensis]
>WP_013561362 formate dehydrogenase subunit alpha [Anaerolinea thermophila]
>WP_013566938 formate dehydrogenase subunit alpha [Terriglobus saanensis]
>WP_013581795 formate dehydrogenase subunit alpha [Granulicella tundricola]
>WP_013625778 formate dehydrogenase subunit alpha [Syntrophobotulus glycolicus]
>WP_013706047 formate dehydrogenase subunit alpha [Desulfobacca acetoxidans]
>WP_013720562 formate dehydrogenase subunit alpha [Methanothrix soehngenii]
>WP_013756394 formate dehydrogenase subunit alpha [Thermodesulfobium narugense]
>WP_013767688 formate dehydrogenase subunit alpha [Haliscomenobacter hydrossis]
>WP_013776509 formate dehydrogenase subunit alpha [Acidianus hospitalis]
>WP_013880305 formate dehydrogenase subunit alpha [Halopiger xanaduensis]
>WP_014051150 formate dehydrogenase subunit alpha [halophilic archaeon DL31]
>WP_014075617 formate dehydrogenase subunit alpha [Sphingobium sp. SYK-6]
>WP_014097464 formate dehydrogenase subunit alpha [Weizmannia coagulans]
>WP_014097713 formate dehydrogenase subunit alpha [Weizmannia coagulans]
>WP_014127158 formate dehydrogenase subunit alpha [Thermoproteus tenax]
>WP_014186696 formate dehydrogenase subunit alpha [Desulfosporosinus orientis]
>WP_014188394 formate dehydrogenase subunit alpha [Azospirillum lipoferum]
>WP_014265732 formate dehydrogenase subunit alpha [Granulicella mallensis]
>WP_014333882 formate dehydrogenase subunit alpha [Rahnella aquatilis]
>WP_014586252 formate dehydrogenase subunit alpha [Methanosaeta harundinacea]
>WP_014586828 formate dehydrogenase subunit alpha [Methanosaeta harundinacea]
>WP_014642960 formate dehydrogenase subunit alpha [Halobacillus halophilus]
>WP_014784565 formate dehydrogenase subunit alpha [Terriglobus roseus]
>WP_014901205 formate dehydrogenase subunit alpha [Desulfosporosinus meridiei]
>WP_014955015 formate dehydrogenase subunit alpha [alpha proteobacterium HIMB59]
>WP_014958256 formate dehydrogenase subunit alpha [Desulfobacula toluolica]
>WP_014967810 formate dehydrogenase subunit alpha [Gottschalkia acidurici]
>WP_014969037 formate dehydrogenase subunit alpha [Gottschalkia acidurici]
>WP_015006248 formate dehydrogenase subunit alpha [Cycloclasticus sp. P1]
>WP_015232816 formate dehydrogenase subunit alpha [Caldisphaera lagunensis]
>WP_015320063 formate dehydrogenase subunit alpha [Natronococcus occultus]
>WP_015438071 formate dehydrogenase subunit alpha [Azoarcus sp. KH32C]
>WP_015798256 formate dehydrogenase subunit alpha [Acidimicrobium ferrooxidans]
>WP_016416909 formate dehydrogenase subunit alpha [Halomonas anticariensis]
>WP_017051891 formate dehydrogenase subunit alpha [Vibrio genomosp. F6]
>WP_017132730 formate dehydrogenase subunit alpha [Pseudomonas agarici]
>WP_018442594 formate dehydrogenase subunit alpha [Trinickia symbiotica]
>WP_020182951 formate dehydrogenase subunit alpha [Methylotenera sp. 1P/1]
>WP_021295097 formate dehydrogenase subunit alpha [Alicyclobacillus acidoterrestris]
>WP_021297950 formate dehydrogenase subunit alpha [Alicyclobacillus acidoterrestris]
>WP_021298025 formate dehydrogenase subunit alpha [Alicyclobacillus acidoterrestris]
>WP_021689543 formate dehydrogenase subunit alpha [Caenibius tardaugens]
>WP_023052055 formate dehydrogenase subunit alpha [Cetobacterium somerae]
>WP_023430642 formate dehydrogenase subunit alpha [Lutibaculum baratangense]
>WP_023479280 formate dehydrogenase subunit alpha [Enterobacter cloacae]
>WP_024094003 formate dehydrogenase subunit alpha [Paenibacillus larvae]
>WP_025164084 formate dehydrogenase subunit alpha [Pseudomonas taeanensis]
>WP_026800649 formate dehydrogenase subunit alpha [Pontibacillus halophilus]
>WP_027447361 formate dehydrogenase subunit alpha [Pontibacillus marinus]
>WP_027725072 formate dehydrogenase subunit alpha [Tuberibacillus calidus]
>WP_029579309 formate dehydrogenase subunit alpha [Bordetella hinzii]
>WP_034641697 formate dehydrogenase subunit alpha [Bacillus manliponensis]
>WP_035251310 formate dehydrogenase subunit alpha [Actibacterium atlanticum]
>WP_035355956 formate dehydrogenase subunit alpha [Weizmannia ginsengihum]
>WP_035411401 formate dehydrogenase subunit alpha [Bacillus sp. SJS]
>WP_035505787 formate dehydrogenase subunit alpha [Halobacillus karajensis]
>WP_035553386 formate dehydrogenase subunit alpha, partial [Halobacillus sp. BBL2006]
>WP_036087991 formate dehydrogenase subunit alpha [Listeria booriae]
>WP_036096981 formate dehydrogenase subunit alpha [Listeria floridensis]
>WP_036120653 MULTISPECIES: formate dehydrogenase subunit alpha [Lysinibacillus]
>WP_036146089 formate dehydrogenase subunit alpha [Lysinibacillus sp. BF-4]
>WP_036522091 formate dehydrogenase subunit alpha [Nitrincola sp. A-D6]
>WP_036543091 formate dehydrogenase subunit alpha [Nitrincola lacisaponensis]
>WP_036666523 formate dehydrogenase subunit alpha [Paenibacillus darwinianus]
>WP_036823666 formate dehydrogenase subunit alpha [Pontibacillus yanchengensis]
>WP_036835737 formate dehydrogenase subunit alpha [Pontibacillus litoralis]
>WP_037340549 formate dehydrogenase subunit alpha [Salinisphaera hydrothermalis]
>WP_037455600 formate dehydrogenase subunit alpha [Skermanella stibiiresistens]
>WP_037564194 formate dehydrogenase subunit alpha [Alkalispirochaeta odontotermitis]
>WP_038086173 formate dehydrogenase subunit alpha [Tumebacillus flagellatus]
>WP_038086178 formate dehydrogenase subunit alpha [Tumebacillus flagellatus]
>WP_038482881 formate dehydrogenase subunit alpha [Alkalihalobacillus lehensis]
>WP_038703952 formate dehydrogenase subunit alpha [Planococcus sp. PAMC 21323]
>WP_039233145 formate dehydrogenase subunit alpha [Quasibacillus thermotolerans]
>WP_039286367 formate dehydrogenase subunit alpha [Novosphingobium malaysiense]
>WP_039807132 formate dehydrogenase subunit alpha [Jeotgalibacillus malaysiensis]
>WP_040047574 formate dehydrogenase subunit alpha [Quasibacillus thermotolerans]
>WP_040057558 MULTISPECIES: formate dehydrogenase subunit alpha [Bacillaceae]
>WP_040105463 formate dehydrogenase subunit alpha [Salinicoccus roseus]
>WP_040372786 formate dehydrogenase subunit alpha [Peribacillus psychrosaccharolyticus]
>WP_040955842 formate dehydrogenase subunit alpha [Virgibacillus sp. SK37]
>WP_041055956 formate dehydrogenase subunit alpha [Jeotgalibacillus campisalis]
>WP_041059286 formate dehydrogenase subunit alpha [Cohnella kolymensis]
>WP_041059786 formate dehydrogenase subunit alpha [Cohnella kolymensis]
>WP_041074848 formate dehydrogenase subunit alpha [Bacillus sp. OxB-1]
>WP_041087988 formate dehydrogenase subunit alpha [Jeotgalibacillus soli]
>WP_042393401 formate dehydrogenase subunit alpha [Pseudescherichia vulneris]
>WP_042624148 formate dehydrogenase subunit alpha [Burkholderia plantarii]
>WP_043064387 formate dehydrogenase subunit alpha [Aneurinibacillus migulanus]
>WP_043136057 formate dehydrogenase subunit alpha [Mameliella alba]
>WP_043251937 formate dehydrogenase subunit alpha [Pseudomonas knackmussii]
>WP_043679804 formate dehydrogenase subunit alpha [Castellaniella defragrans]
>WP_043919711 formate dehydrogenase subunit alpha [Jannaschia aquimarina]
>WP_044359656 formate dehydrogenase subunit alpha [Staphylococcus microti]
>WP_044392196 formate dehydrogenase subunit alpha [Mesobacillus subterraneus]
>WP_044394733 formate dehydrogenase subunit alpha [Mesobacillus subterraneus]
>WP_044621015 formate dehydrogenase subunit alpha [Photobacterium gaetbulicola]
>WP_045848200 formate dehydrogenase subunit alpha [Aquitalea magnusonii]
>WP_046507944 formate dehydrogenase subunit alpha [Kiloniella litopenaei]
>WP_046859070 formate dehydrogenase subunit alpha [Sedimenticola thiotaurini]
>WP_047004221 formate dehydrogenase subunit alpha [Aurantiacibacter luteus]
>WP_047030622 formate dehydrogenase subunit alpha [Hoeflea sp. IMCC20628]
>WP_047191662 formate dehydrogenase subunit alpha [Microvirga vignae]
>WP_047213955 formate dehydrogenase subunit alpha [Pandoraea thiooxydans]
>WP_047875377 formate dehydrogenase subunit alpha [Photobacterium aphoticum]
>WP_047884482 formate dehydrogenase subunit alpha [Photobacterium ganghwense]
>WP_048101247 MULTISPECIES: formate dehydrogenase subunit alpha [Acidiplasma]
>WP_048311643 formate dehydrogenase subunit alpha [Alkalihalobacillus macyae]
>WP_048598740 formate dehydrogenase subunit alpha [Nereida ignava]
>WP_048623017 formate dehydrogenase subunit alpha [Bacillus smithii]
>WP_048623248 formate dehydrogenase subunit alpha [Bacillus smithii]
>WP_048826312 formate dehydrogenase subunit alpha [Bacillus sp. B-jedd]
>WP_048885185 formate dehydrogenase subunit alpha [Aurantiacibacter atlanticus]
>WP_049660851 formate dehydrogenase subunit alpha [Bacillus sp. FJAT-27231]
>WP_049660890 formate dehydrogenase subunit alpha [Bacillus sp. FJAT-27231]
>WP_049954218 formate dehydrogenase subunit alpha [Halostagnicola larsenii]
>WP_049990834 formate dehydrogenase subunit alpha [Halopiger salifodinae]
>WP_049991894 formate dehydrogenase subunit alpha [Halopiger salifodinae]
>WP_050356364 formate dehydrogenase subunit alpha [Gottschalkia purinilytica]
>WP_050664165 formate dehydrogenase subunit alpha [Roseovarius tolerans]
>WP_050738949 formate dehydrogenase subunit alpha [Acetobacterium bakii]
>WP_052565882 formate dehydrogenase subunit alpha [Ferrimicrobium acidiphilum]
>WP_052606265 formate dehydrogenase subunit alpha [Acidithrix ferrooxidans]
>WP_053381096 formate dehydrogenase subunit alpha [Nitrospira moscoviensis]
>WP_053395949 formate dehydrogenase subunit alpha [Vibrio nereis]
>WP_053401358 formate dehydrogenase subunit alpha [Priestia koreensis]
>WP_053401363 formate dehydrogenase subunit alpha [Priestia koreensis]
>WP_053435023 formate dehydrogenase subunit alpha [Sporosarcina globispora]
>WP_054360725 formate dehydrogenase subunit alpha [Prosthecomicrobium hirschii]
>WP_054395758 formate dehydrogenase subunit alpha [Bacillus sp. FJAT-22058]
>WP_054398740 formate dehydrogenase subunit alpha [Bacillus sp. FJAT-22058]
>WP_054522287 formate dehydrogenase subunit alpha [Thermanaerothrix daxensis]
>WP_054950003 formate dehydrogenase subunit alpha [Numidum massiliense]
>WP_054967175 formate dehydrogenase subunit alpha [Alicyclobacillus ferrooxydans]
>WP_054967778 formate dehydrogenase subunit alpha [Alicyclobacillus ferrooxydans]
>WP_054969872 formate dehydrogenase subunit alpha [Alicyclobacillus ferrooxydans]
>WP_055024910 formate dehydrogenase subunit alpha [Shewanella sp. P1-14-1]
>WP_055084389 formate dehydrogenase subunit alpha [Jannaschia donghaensis]
>WP_055192864 formate dehydrogenase subunit alpha [Aliiroseovarius crassostreae]
>WP_055464899 formate dehydrogenase subunit alpha [Vibrio furnissii]
>WP_055682984 formate dehydrogenase subunit alpha [Jannaschia rubra]
>WP_056029244 formate dehydrogenase subunit alpha [Loktanella sp. 3ANDIMAR09]
>WP_056341380 formate dehydrogenase subunit alpha [Massilia sp. Leaf139]
>WP_056708741 formate dehydrogenase subunit alpha [Bosea sp. Leaf344]
>WP_057155458 formate dehydrogenase subunit alpha [Massilia sp. Root351]
>WP_057189482 formate dehydrogenase subunit alpha [Bosea sp. Root483D1]
>WP_057652087 formate dehydrogenase subunit alpha [Bordetella sp. N]
>WP_057905345 formate dehydrogenase subunit alpha [Loigolactobacillus bifermentans]
>WP_058313019 formate dehydrogenase subunit alpha [Shimia thalassica]
>WP_058439823 formate dehydrogenase subunit alpha [Dehalogenimonas alkenigignens]
>WP_058580868 formate dehydrogenase subunit alpha [Haloprofundus marisrubri]
>WP_059107518 formate dehydrogenase subunit alpha [Staphylococcus auricularis]
>WP_060672967 formate dehydrogenase subunit alpha [Rossellomorea vietnamensis]
>WP_061917536 formate dehydrogenase subunit alpha [Bellilinea caldifistulae]
>WP_061921525 formate dehydrogenase subunit alpha [Altererythrobacter epoxidivorans]
>WP_061970076 formate dehydrogenase subunit alpha [Fictibacillus enclensis]
>WP_061972356 formate dehydrogenase subunit alpha [Fictibacillus enclensis]
>WP_061973745 formate dehydrogenase subunit alpha [Fictibacillus enclensis]
>WP_062121592 formate dehydrogenase subunit alpha [Sphingobium sp. MI1205]
>WP_062713716 formate dehydrogenase subunit alpha [Streptomyces regalis]
>WP_063966163 formate dehydrogenase subunit alpha [Domibacillus aminovorans]
>WP_064204616 formate dehydrogenase subunit alpha [Mammaliicoccus lentus]
>WP_065066356 formate dehydrogenase subunit alpha [Brevibacillus sp. WF146]
>WP_065968620 formate dehydrogenase subunit alpha [Acidiferrobacter thiooxydans]
>WP_066192812 formate dehydrogenase subunit alpha [Cytobacillus horneckiae]
>WP_066200429 formate dehydrogenase subunit alpha [Cytobacillus horneckiae]
>WP_066287263 formate dehydrogenase subunit alpha [Fictibacillus arsenicus]
>WP_066290084 formate dehydrogenase subunit alpha [Fictibacillus arsenicus]
>WP_066441973 formate dehydrogenase subunit alpha [Hydrogenibacillus schlegelii]
>WP_066809930 formate dehydrogenase subunit alpha [Defluviimonas alba]
>WP_066936384 formate dehydrogenase subunit alpha [Streptomyces sp. NBRC 110611]
>WP_067023461 formate dehydrogenase subunit alpha [Streptomyces dysideae]
>WP_067208830 formate dehydrogenase subunit alpha [Sporosarcina psychrophila]
>WP_067252617 formate dehydrogenase subunit alpha [Streptomyces sp. DSM 15324]
>WP_067406740 formate dehydrogenase subunit alpha [Sporosarcina sp. HYO08]
>WP_067559989 formate dehydrogenase subunit alpha [Oceanibaculum pacificum]
>WP_067560785 formate dehydrogenase subunit alpha [Acidibacillus ferrooxidans]
>WP_067615499 formate dehydrogenase subunit alpha [Novosphingobium sp. FSW06-99]
>WP_067654274 formate dehydrogenase subunit alpha [Ferrimonas marina]
>WP_067750061 formate dehydrogenase subunit alpha [Orrella dioscoreae]
>WP_067803165 formate dehydrogenase subunit alpha [Mycobacterium sp. ACS1612]
>WP_068015293 formate dehydrogenase subunit alpha [Rhodoplanes sp. Z2-YC6860]
>WP_068292269 formate dehydrogenase subunit alpha [Rhodobacteraceae bacterium EhC02]
>WP_068336392 formate dehydrogenase subunit alpha [Photobacterium jeanii]
>WP_068450258 formate dehydrogenase subunit alpha [Kurthia sp. 11kri321]
>WP_068696949 formate dehydrogenase subunit alpha [Paenibacillus yonginensis]
>WP_069040226 formate dehydrogenase subunit alpha [Methyloversatilis sp. RAC08]
>WP_069284102 MULTISPECIES: formate dehydrogenase subunit alpha [unclassified Sulfolobus]
>WP_069296139 formate dehydrogenase subunit alpha [Methylophaga muralis]
>WP_069330011 formate dehydrogenase subunit alpha [Paenibacillus nuruki]
>WP_069584524 MULTISPECIES: formate dehydrogenase subunit alpha [Methanobacterium]
>WP_069699299 formate dehydrogenase subunit alpha [Enterococcus rivorum]
>WP_070067366 formate dehydrogenase subunit alpha [Candidatus Brocadia sapporoensis]
>WP_071011307 MULTISPECIES: formate dehydrogenase subunit alpha [Cupriavidus]
>WP_071230249 formate dehydrogenase subunit alpha [Salinicola sp. MIT1003]
>WP_071350870 formate dehydrogenase subunit alpha [Bacillus sp. MUM 13]
>WP_071358004 formate dehydrogenase subunit alpha [Bacillus sp. MUM 116]
>WP_071472788 formate dehydrogenase subunit alpha [Oceanisphaera psychrotolerans]
>WP_071476548 formate dehydrogenase subunit alpha [Shewanella algae]
>WP_071480443 MULTISPECIES: formate dehydrogenase subunit alpha [Rhodobaca]
>WP_072287714 formate dehydrogenase subunit alpha [Syntrophotalea acetylenica]
>WP_072706043 formate dehydrogenase subunit alpha [Donghicola eburneus]
>WP_072709153 formate dehydrogenase subunit alpha [Salinicoccus alkaliphilus]
>WP_072873394 formate dehydrogenase subunit alpha [Alicyclobacillus montanus]
>WP_073050156 formate dehydrogenase subunit alpha [Dethiosulfatibacter aminovorans]
>WP_073075840 formate dehydrogenase subunit alpha [Sporobacter termitidis]
>WP_073196593 formate dehydrogenase subunit alpha [Roseovarius marisflavi]
>WP_073254004 formate dehydrogenase subunit alpha [Shimia gijangensis]
>WP_073269533 formate dehydrogenase subunit alpha [Alkalibacter saccharofermentans]
>WP_073459739 formate dehydrogenase subunit alpha [Pseudonocardia thermophila]
>WP_073992331 formate dehydrogenase subunit alpha [Parasporobacterium paucivorans]
>WP_073993259 formate dehydrogenase subunit alpha [Parasporobacterium paucivorans]
>WP_074256553 formate dehydrogenase subunit alpha [Vannielia litorea]
>WP_074508921 formate dehydrogenase subunit alpha [Planomicrobium glaciei]
>WP_074692902 formate dehydrogenase subunit alpha [Alicyclobacillus hesperidum]
>WP_074950668 formate dehydrogenase subunit alpha [Alicyclobacillus macrosporangiidus]
>WP_074953358 formate dehydrogenase subunit alpha [Alicyclobacillus macrosporangiidus]
>WP_075063926 formate dehydrogenase subunit alpha [Ornatilinea apprima]
>WP_075149438 formate dehydrogenase subunit alpha [Thauera chlorobenzoica]
>WP_076004158 formate dehydrogenase subunit alpha [Dehalogenimonas formicexedens]
>WP_076173659 MULTISPECIES: formate dehydrogenase subunit alpha [Paenibacillus]
>WP_076349663 formate dehydrogenase subunit alpha [Paludisphaera borealis]
>WP_076429026 formate dehydrogenase subunit alpha [Haladaptatus litoreus]
>WP_076439761 formate dehydrogenase subunit alpha [Bosea sp. TND4EK4]
>WP_076496324 formate dehydrogenase subunit alpha [Domibacillus enclensis]
>WP_076524193 formate dehydrogenase subunit alpha [Kroppenstedtia eburnea]
>WP_076532801 formate dehydrogenase subunit alpha [Gemmobacter megaterium]
>WP_076746594 formate dehydrogenase subunit alpha [Halomonas sp. 1513]
>WP_076767941 formate dehydrogenase subunit alpha [Domibacillus epiphyticus]
>WP_076768092 formate dehydrogenase subunit alpha [Domibacillus epiphyticus]
>WP_076768120 formate dehydrogenase subunit alpha [Domibacillus epiphyticus]
>WP_077112819 formate dehydrogenase subunit alpha [Bacillus sp. VT-16-64]
>WP_077719206 formate dehydrogenase subunit alpha [Novibacillus thermophilus]
>WP_081841592 formate dehydrogenase subunit alpha [Alicyclobacillus macrosporangiidus]
>WP_090236114 formate dehydrogenase subunit alpha [Fictibacillus solisalsi]
>WP_091260991 formate dehydrogenase subunit alpha [Aneurinibacillus thermoaerophilus]
>WP_096467567 formate dehydrogenase subunit alpha [Aneurinibacillus soli]
>WP_098936844 formate dehydrogenase subunit alpha [Bacillus sp. AFS094228]
>WP_110271406 formate dehydrogenase subunit alpha [Acidianus brierleyi]
>WP_110379665 formate dehydrogenase subunit alpha [Acidianus sulfidivorans]
>WP_110640643 formate dehydrogenase subunit alpha [Thermoplasma sp. Kam2015]
>WP_123809235 formate dehydrogenase subunit alpha [Kyrpidia tusciae]
>WP_126407961 formate dehydrogenase subunit alpha [Bacillus yapensis]
>WP_130156757 formate dehydrogenase subunit alpha [Aeribacillus pallidus]
>WP_137670766 formate dehydrogenase subunit alpha [Paenibacillus naphthalenovorans]
>WP_149528339 formate dehydrogenase subunit alpha [Sulfuracidifex tepidarius]
>WP_155615097 formate dehydrogenase subunit alpha [Paenibacillus validus]
>WP_168064034 formate dehydrogenase subunit alpha [Sulfolobus sp. S-194]
>WP_174628617 formate dehydrogenase subunit alpha [Metallosphaera tengchongensis]
>WP_179950423 formate dehydrogenase subunit alpha [Sulfodiicoccus acidiphilus]
>WP_188596140 formate dehydrogenase subunit alpha [Thermocladium modestius]
>WP_196489133 formate dehydrogenase subunit alpha [Sulfolobus acidocaldarius]
>WP_198056503 formate dehydrogenase subunit alpha [Thermoactinomyces sp. CICC 10523]
>WP_206250892 formate dehydrogenase subunit alpha [Aneurinibacillus sp. BA2021]
>WP_206832724 MULTISPECIES: formate dehydrogenase subunit alpha [unclassified Alicyclobacillus]
>WP_221286553 formate dehydrogenase subunit alpha [Stygiolobus sp. KN-1]
